# Supplementary material for: Susceptibility of Domestic Goat (Capra aegagrus hircus) to Experimental Infection with Severe Acute Respiratory Syndrome Coronavirus 2 (SARS-CoV-2) B.1.351/Beta Variant
Source: Viruses. 2022 Sep 9;14(9):2002. doi: 10.3390/v14092002 (PMC9503527; doi:10.3390/v14092002)
Supplement: Supplementary file 1 [file viruses-14-02002-s001.zip]

Archive with 1 entries (1 files):
- viruses-1877967-supplementary.pdf
